# Supplementary material for: Diet cost and quality using the Healthy Eating Index-2015 in adults from urban and rural areas of Mexico
Source: Public Health Nutr. 2021 Nov 24;25(9):2554–65. doi: 10.1017/S1368980021004651 (PMC9991559; doi:10.1017/S1368980021004651)
Supplement: Supplementary file 1 [file S1368980021004651sup.zip]

Archive with 2 entries (2 files):
- S1368980021004651sup001.docx
- S1368980021004651sup002.docx
